# Supplementary material for: Genomic Analysis of Sphingopyxis sp. USTB-05 for Biodegrading Cyanobacterial Hepatotoxins
Source: Toxins (Basel). 2022 May 9;14(5):333. doi: 10.3390/toxins14050333 (PMC9144602; doi:10.3390/toxins14050333)
Supplement: Supplementary file 1 [file toxins-14-00333-s001.zip]

Archive with 3 entries (3 files):
- The S1 Gene Ontology (GO) classifications of genes.xlsx
- The S2 Clusters of Orthologous Group (COG) classifications of genes.xlsx
- toxins-1635261 supplementary figure.pdf
