# Supplementary material for: Genomic Analysis of Sphingopyxis sp. USTB-05 for Biodegrading Cyanobacterial Hepatotoxins
Source: Toxins (Basel). 2022 May 9;14(5):333. doi: 10.3390/toxins14050333 (PMC9144602; doi:10.3390/toxins14050333)
Supplement: Supplementary file 1 [file toxins-14-00333-s001.zip › The S1 Gene Ontology (GO) classifications of genes.xlsx]

## Sheet: Sheet1
Table S1 Gene classification results: Gene Ontology (GO) classifications of genes. It includes the hierarchy of GO and gene number in this GO term.
#GO ID (Lev2)	GO Term (Lev2)	GO Term (Lev1)	Gene Number
GO:0005623	cell	Cellular Component	581
GO:0044464	cell part	Cellular Component	581
GO:0043226	organelle	Cellular Component	88
GO:0032991	protein-containing complex	Cellular Component	137
GO:0016020	membrane	Cellular Component	224
GO:0044425	membrane part	Cellular Component	64
GO:0044422	organelle part	Cellular Component	72
GO:0009295	nucleoid	Cellular Component	3
GO:0005576	extracellular region	Cellular Component	16
GO:0044421	extracellular region part	Cellular Component	5
GO:0044217	other organism part	Cellular Component	4
GO:0044215	other organism	Cellular Component	4
GO:0031974	membrane-enclosed lumen	Cellular Component	8
GO:0003824	catalytic activity	Molecular Function	480
GO:0005488	binding	Molecular Function	319
GO:0098772	molecular function regulator	Molecular Function	9
GO:0005215	transporter activity	Molecular Function	37
GO:0140110	transcription regulator activity	Molecular Function	19
GO:0140104	molecular carrier activity	Molecular Function	1
GO:0016209	antioxidant activity	Molecular Function	6
GO:0045182	translation regulator activity	Molecular Function	1
GO:0060089	molecular transducer activity	Molecular Function	1
GO:0005198	structural molecule activity	Molecular Function	51
GO:0000989	obsolete transcription factor activity, transcription factor binding	Molecular Function	2
GO:0000988	obsolete transcription factor activity, protein binding	Molecular Function	4
GO:0000990	obsolete transcription factor activity, core RNA polymerase binding	Molecular Function	2
GO:0050789	regulation of biological process	Biological Process	105
GO:0050896	response to stimulus	Biological Process	165
GO:0065007	biological regulation	Biological Process	130
GO:0023052	signaling	Biological Process	14
GO:0009987	cellular process	Biological Process	585
GO:0048518	positive regulation of biological process	Biological Process	31
GO:0008152	metabolic process	Biological Process	563
GO:0032502	developmental process	Biological Process	14
GO:0051179	localization	Biological Process	66
GO:0048519	negative regulation of biological process	Biological Process	38
GO:0002376	immune system process	Biological Process	6
GO:0051704	multi-organism process	Biological Process	23
GO:0001906	cell killing	Biological Process	2
GO:0071840	cellular component organization or biogenesis	Biological Process	131
GO:0040011	locomotion	Biological Process	14
GO:0000003	reproduction	Biological Process	1
GO:0032501	multicellular organismal process	Biological Process	2
GO:0008283	cell proliferation	Biological Process	2
GO:0048511	rhythmic process	Biological Process	1
GO:0007610	behavior	Biological Process	1
GO:0040007	growth	Biological Process	96
GO:0098754	detoxification	Biological Process	10
GO:0022610	biological adhesion	Biological Process	4
GO:0015976	carbon utilization	Biological Process	2
GO:0019740	nitrogen utilization	Biological Process	5
GO:0022414	reproductive process	Biological Process	1
