# Supplementary material for: Genomic Analysis of Sphingopyxis sp. USTB-05 for Biodegrading Cyanobacterial Hepatotoxins
Source: Toxins (Basel). 2022 May 9;14(5):333. doi: 10.3390/toxins14050333 (PMC9144602; doi:10.3390/toxins14050333)
Supplement: Supplementary file 1 [file toxins-14-00333-s001.zip › The S2 Clusters of Orthologous Group (COG) classifications of genes.xlsx]

## Sheet: Sheet1
Table S2 Gene classification results: Clusters of Orthologous Group (COG) classifications of genes. It shows the COG class, abbreviation, gene numbers and IDs in the COG term.
Class (Lev1)	Class (Lev2)	Abbreviation	Gene Numbers
Cellular Processes and Signaling	cell cycle control, cell division, chromosome partitioning	D	37
Cellular Processes and Signaling	cell wall/membrane/envelope biogenesis	M	222
Cellular Processes and Signaling	cell motility	N	58
Cellular Processes and Signaling	posttranslational modification, protein turnover, chaperones	O	164
Cellular Processes and Signaling	signal transduction mechanisms	T	153
Cellular Processes and Signaling	intracellular trafficking, secretion, and vesicular transport	U	121
Cellular Processes and Signaling	defense mechanisms	V	58
Cellular Processes and Signaling	extracellular structures	W	1
Information Storage and Processing	chromatin structure and dynamics	B	1
Information Storage and Processing	translation, ribosomal structure and biogenesis	J	188
Information Storage and Processing	transcription	K	309
Information Storage and Processing	replication, recombination and repair	L	177
Metabolism	energy production and conversion	C	237
Metabolism	amino acid transport and metabolism	E	352
Metabolism	nucleotide transport and metabolism	F	75
Metabolism	carbohydrate transport and metabolism	G	196
Metabolism	coenzyme transport and metabolism	H	141
Metabolism	lipid transport and metabolism	I	273
Metabolism	inorganic ion transport and metabolism	P	248
Metabolism	secondary metabolites biosynthesis, transport and catabolism	Q	204
Poorly Characterized	function unknown	S	825
